# Supplementary material for: Long-term adaptation following influenza A virus host shifts results in increased within-host viral fitness due to higher replication rates, broader dissemination within the respiratory epithelium and reduced tissue damage
Source: PLoS Pathog. 2021 Dec 17;17(12):e1010174. doi: 10.1371/journal.ppat.1010174 (PMC8735595; doi:10.1371/journal.ppat.1010174)
Supplement: S1 Data — Data for each figure is presented in a separate. (XLSX) [file ppat.1010174.s006.xlsx]

## Sheet: Figure 1B
Time_post_infection_[hours]	Condition	Log10_Virus_Titre_[PFU.mL]	Virus_Titre_[PFU.mL]
4	Mock	0	1
4	Mock	0	1
4	Mock	0	1
4	EIV/63	1.87506	75
4	EIV/63	1.69897	50
4	EIV/63	0	1
4	EIV/2003	0	1
4	EIV/2003	1	10
4	EIV/2003	1.39794	25
8	Mock	0	1
8	Mock	0	1
8	Mock	0	1
8	EIV/63	2.17609	150
8	EIV/63	3.26007	1820
8	EIV/63	1.69897	50
8	EIV/2003	1.17609	15
8	EIV/2003	2.70415	506
8	EIV/2003	2.17609	150
12	Mock	0	1
12	Mock	0	1
12	Mock	0	1
12	EIV/63	5.0086	102000
12	EIV/63	8.01	1.02329e+08
12	EIV/63	6.39794	2.5e+06
12	EIV/2003	3.51055	3240
12	EIV/2003	4.8109	64700
12	EIV/2003	2.30103	200
24	Mock	0	1
24	Mock	0	1
24	Mock	0	1
24	EIV/63	7.71	5.12861e+07
24	EIV/63	8.73	5.37032e+08
24	EIV/63	6.47712	3e+06
24	EIV/2003	8.66	4.57088e+08
24	EIV/2003	9.63	4265795188
24	EIV/2003	3.97772	9500
48	Mock	0	1
48	Mock	0	1
48	Mock	0	1
48	EIV/63	5.73799	547000
48	EIV/63	8.31	2.04174e+08
48	EIV/63	5.77815	600000
48	EIV/2003	9.39	2454708916
48	EIV/2003	9.86	7244359601
48	EIV/2003	9.74	5495408739
72	Mock	0	1
72	Mock	0	1
72	Mock	0	1
72	EIV/63	6.3075	2030000
72	EIV/63	5.83123	678000
72	EIV/63	6.62839	4250000
72	EIV/2003	10.1	12589254118
72	EIV/2003	9.24	1737800829
72	EIV/2003	9.48	3019951720

## Sheet: Figure 1C
Condition	Plaque_area_[mm2]
EIV/2003	29.759
EIV/2003	29.759
EIV/2003	27.131
EIV/2003	27.131
EIV/2003	26.064
EIV/2003	24.696
EIV/2003	23.492
EIV/2003	23.488
EIV/2003	23.488
EIV/2003	22.158
EIV/2003	22.158
EIV/2003	22.012
EIV/2003	22.012
EIV/2003	21.767
EIV/2003	19.932
EIV/2003	18.651
EIV/2003	18.651
EIV/2003	18.622
EIV/2003	18.35
EIV/2003	17.496
EIV/2003	17.331
EIV/2003	17.321
EIV/2003	16.518
EIV/2003	16.518
EIV/2003	16.303
EIV/2003	16.024
EIV/2003	16.024
EIV/2003	15.514
EIV/2003	15.514
EIV/2003	15.196
EIV/2003	15.196
EIV/2003	14.582
EIV/2003	14.5
EIV/2003	14.5
EIV/2003	14.11
EIV/2003	13.981
EIV/2003	13.787
EIV/63	13.589
EIV/2003	13.467
EIV/2003	13.438
EIV/2003	13.438
EIV/2003	13.393
EIV/2003	13.393
EIV/2003	13.381
EIV/2003	12.698
EIV/63	12.288
EIV/2003	11.983
EIV/2003	11.834
EIV/2003	11.766
EIV/63	11.446
EIV/2003	11.416
EIV/2003	10.903
EIV/2003	10.274
EIV/2003	10.274
EIV/2003	10.175
EIV/2003	10.175
EIV/63	9.523
EIV/2003	9.371
EIV/2003	9.371
EIV/63	9.309
EIV/63	9.095
EIV/2003	8.938
EIV/2003	8.829
EIV/2003	8.829
EIV/63	8.816
EIV/63	8.343
EIV/63	8.343
EIV/2003	8.322
EIV/2003	8.307
EIV/2003	8.067
EIV/2003	8.067
EIV/2003	8.006
EIV/63	7.928
EIV/63	7.855
EIV/63	7.763
EIV/2003	7.599
EIV/63	7.151
EIV/2003	7.009
EIV/63	6.93
EIV/2003	6.855
EIV/63	6.77
EIV/2003	6.568
EIV/2003	6.48
EIV/2003	5.639
EIV/2003	5.531
EIV/2003	5.531
EIV/2003	5.294
EIV/63	4.903
EIV/63	4.783
EIV/63	4.706
EIV/2003	4.633
EIV/2003	4.633
EIV/2003	4.587
EIV/2003	4.587
EIV/2003	4.569
EIV/2003	4.569
EIV/63	4.566
EIV/2003	4.527
EIV/63	4.427
EIV/63	4.369
EIV/63	4.354
EIV/63	4.228
EIV/63	4.223
EIV/2003	4.158
EIV/63	4.104
EIV/63	4.051
EIV/63	4.007
EIV/63	3.897
EIV/2003	3.793
EIV/63	3.604
EIV/63	3.52
EIV/2003	3.512
EIV/63	3.475
EIV/63	3.406
EIV/63	3.281
EIV/63	3.175
EIV/63	2.998
EIV/63	2.796
EIV/2003	2.532
EIV/2003	2.532
EIV/63	2.526
EIV/63	2.475
EIV/63	2.475
EIV/63	2.459
EIV/63	2.373
EIV/63	2.351
EIV/63	2.244
EIV/63	2.231
EIV/63	2.166
EIV/63	2.084
EIV/63	2.035
EIV/2003	2
EIV/2003	1.978
EIV/2003	1.93
EIV/63	1.822
EIV/63	1.785
EIV/63	1.785
EIV/63	1.707
EIV/63	1.649
EIV/63	1.612
EIV/63	1.537
EIV/63	1.372
EIV/63	1.36
EIV/63	1.346
EIV/63	1.296
EIV/2003	1.261
EIV/63	1.244
EIV/63	1.165
EIV/63	1.146
EIV/63	1.125
EIV/63	1.124
EIV/63	1.088
EIV/63	1.046
EIV/63	1.006
EIV/63	0.979
EIV/63	0.87
EIV/2003	0.695
EIV/2003	0.695
EIV/63	0.619
EIV/63	0.57
EIV/63	0.557
EIV/63	0.528
EIV/63	0.518
EIV/2003	0.51
EIV/2003	0.476
EIV/63	0.434
EIV/63	0.388
EIV/63	0.243
EIV/63	0.214
EIV/63	0.146
EIV/63	0.144
EIV/2003	0.142
EIV/63	0.119
EIV/63	0.109
EIV/63	0.102
EIV/63	0.099
EIV/63	0.088
EIV/2003	0.087
EIV/2003	0.087
EIV/2003	0.085
EIV/2003	0.085
EIV/63	0.083
EIV/63	0.083
EIV/2003	0.067
EIV/2003	0.067
EIV/63	0.063
EIV/63	0.058
EIV/2003	0.056
EIV/63	0.054
EIV/63	0.053
EIV/63	0.048
EIV/63	0.044
EIV/63	0.044
EIV/63	0.044
EIV/63	0.033
EIV/63	0.022
EIV/63	0.02
EIV/63	0.019
EIV/63	0.014
EIV/63	0.014

## Sheet: Figure 1D
Time_post_infection_[hours]	Condition	Log10_Virus_Titre_[PFU.mL]	Virus_Titre_[PFU.mL]	Treatment
4	Mock	0	1	Rux
4	Mock	0	1	Rux
4	Mock	0	1	Rux
4	EIV/63	2.6721	470	Rux
4	EIV/63	1.69897	50	Rux
4	EIV/63	1.95424	90	Rux
4	EIV/2003	2.30103	200	Rux
4	EIV/2003	2	100	Rux
4	EIV/2003	2	100	Rux
8	Mock	0	1	Rux
8	Mock	0	1	Rux
8	Mock	0	1	Rux
8	EIV/63	2.51851	330	Rux
8	EIV/63	2.5682	370	Rux
8	EIV/63	1.79934	63	Rux
8	EIV/2003	2.36173	230	Rux
8	EIV/2003	2.30103	200	Rux
8	EIV/2003	0	1	Rux
12	Mock	0	1	Rux
12	Mock	0	1	Rux
12	Mock	0	1	Rux
12	EIV/63	3.91908	8300	Rux
12	EIV/63	3.75587	5700	Rux
12	EIV/63	3.51851	3300	Rux
12	EIV/2003	2.51851	330	Rux
12	EIV/2003	2.63347	430	Rux
12	EIV/2003	2	100	Rux
24	Mock	0	1	Rux
24	Mock	0	1	Rux
24	Mock	0	1	Rux
24	EIV/63	6	1000000	Rux
24	EIV/63	6.11394	1.3e+06	Rux
24	EIV/63	5.30103	200000	Rux
24	EIV/2003	6.47712	3e+06	Rux
24	EIV/2003	6.77815	6e+06	Rux
24	EIV/2003	6.07918	1200000	Rux
48	Mock	0	1	Rux
48	Mock	0	1	Rux
48	Mock	0	1	Rux
48	EIV/63	5.8451	700000	Rux
48	EIV/63	5.72428	530000	Rux
48	EIV/63	4.47712	30000	Rux
48	EIV/2003	6.69897	5e+06	Rux
48	EIV/2003	6	1000000	Rux
48	EIV/2003	6.07918	1200000	Rux
72	Mock	0	1	Rux
72	Mock	0	1	Rux
72	Mock	0	1	Rux
72	EIV/63	4.69897	50000	Rux
72	EIV/63	4.79934	63000	Rux
72	EIV/63	3.30103	2000	Rux
72	EIV/2003	6	1000000	Rux
72	EIV/2003	6	1000000	Rux
72	EIV/2003	6.07918	1200000	Rux
4	Mock	0	1	NoRux
4	Mock	0	1	NoRux
4	Mock	0	1	NoRux
4	EIV/63	2.30103	200	NoRux
4	EIV/63	2.23045	170	NoRux
4	EIV/63	2.20412	160	NoRux
4	EIV/2003	2.30103	200	NoRux
4	EIV/2003	2.69897	500	NoRux
4	EIV/2003	2.51851	330	NoRux
8	Mock	0	1	NoRux
8	Mock	0	1	NoRux
8	Mock	0	1	NoRux
8	EIV/63	1.60206	40	NoRux
8	EIV/63	1.69897	50	NoRux
8	EIV/63	1.65321	45	NoRux
8	EIV/2003	2	100	NoRux
8	EIV/2003	2.30103	200	NoRux
8	EIV/2003	2.17609	150	NoRux
12	Mock	0	1	NoRux
12	Mock	0	1	NoRux
12	Mock	0	1	NoRux
12	EIV/63	3.30103	2000	NoRux
12	EIV/63	2	100	NoRux
12	EIV/63	3.17609	1500	NoRux
12	EIV/2003	2.87506	750	NoRux
12	EIV/2003	2	100	NoRux
12	EIV/2003	2.62839	425	NoRux
24	Mock	0	1	NoRux
24	Mock	0	1	NoRux
24	Mock	0	1	NoRux
24	EIV/63	3.69897	5000	NoRux
24	EIV/63	4.66276	46000	NoRux
24	EIV/63	4.8451	70000	NoRux
24	EIV/2003	6.69897	5e+06	NoRux
24	EIV/2003	7.7	5.01187e+07	NoRux
24	EIV/2003	6.36173	2300000	NoRux
48	Mock	0	1	NoRux
48	Mock	0	1	NoRux
48	Mock	0	1	NoRux
48	EIV/63	3.69897	5000	NoRux
48	EIV/63	4.36173	23000	NoRux
48	EIV/63	3.86332	7300	NoRux
48	EIV/2003	7.36	2.29087e+07	NoRux
48	EIV/2003	7.38	2.39883e+07	NoRux
48	EIV/2003	6.11394	1.3e+06	NoRux
72	Mock	0	1	NoRux
72	Mock	0	1	NoRux
72	Mock	0	1	NoRux
72	EIV/63	3	1000	NoRux
72	EIV/63	4.11394	13000	NoRux
72	EIV/63	3.93952	8700	NoRux
72	EIV/2003	6.69897	5e+06	NoRux
72	EIV/2003	7	10000000	NoRux
72	EIV/2003	6.23045	1.7e+06	NoRux

## Sheet: Figure 6A
Time_post_infection_[days]	Condition	Virus_Titre_[PFU.mL]
1	EIV/63	65500
2	EIV/63	98300
3	EIV/63	786000
4	EIV/63	98300
5	EIV/63	8190
1	EIV/63	13500000
2	EIV/63	17400000
3	EIV/63	13500000
4	EIV/63	83200000
5	EIV/63	83200000
1	EIV/63	1202264
2	EIV/63	17400000
3	EIV/63	7762471
4	EIV/63	83200000
5	EIV/63	33900000
1	EIV/2003	300000
2	EIV/2003	1700000000
3	EIV/2003	1700000000
4	EIV/2003	3000000000
5	EIV/2003	5000000000
1	EIV/2003	430000
2	EIV/2003	270000000
3	EIV/2003	3300000000
4	EIV/2003	2000000000
5	EIV/2003	5000000000
1	EIV/2003	1
2	EIV/2003	330000000
3	EIV/2003	1700000000
4	EIV/2003	600000000
5	EIV/2003	530000000

## Sheet: Figure 6C
Time_post_infection_[days]	Condition	Norm_NP_stained_area_[um2]
1	Mock	0.705332
1	Mock	2.47112
1	Mock	0.59583
1	EIV/63	15.257
1	EIV/63	13.8358
1	EIV/63	20.5346
1	EIV/63	69.3977
1	EIV/63	20.2695
1	EIV/63	3.23877
1	EIV/03	0.534185
1	EIV/03	2.78141
1	EIV/03	0.520408
1	EIV/03	7.64134
1	EIV/03	6.27008
1	EIV/03	5.21537
2	Mock	4.32845
2	Mock	1.33345
2	Mock	1.26839
2	Mock	0.418126
2	Mock	0.763609
2	Mock	1.25887
2	EIV/63	231.978
2	EIV/63	255.513
2	EIV/63	121.795
2	EIV/63	101.424
2	EIV/63	173.112
2	EIV/63	194.575
2	EIV/03	5.74513
2	EIV/03	4.13001
2	EIV/03	0.403592
2	EIV/03	669.223
2	EIV/03	668.169
2	EIV/03	1183.69
3	Mock	0.0531675
3	Mock	12.2717
3	Mock	5.67133
3	Mock	4.52487
3	Mock	4.23528
3	Mock	4.13921
3	EIV/63	200.726
3	EIV/63	87.5213
3	EIV/63	122.349
3	EIV/63	411.735
3	EIV/63	52.1125
3	EIV/63	95.4066
3	EIV/03	314.109
3	EIV/03	565.126
3	EIV/03	552.235
3	EIV/03	34.3103
3	EIV/03	12.9482
3	EIV/03	9.38963
4	Mock	4.93032
4	Mock	0.451832
4	Mock	7.19002
4	EIV/63	60.0284
4	EIV/63	16.2571
4	EIV/63	66.1675
4	EIV/63	39.0401
4	EIV/63	76.667
4	EIV/63	52.2488
4	EIV/03	8.016
4	EIV/03	154.85
4	EIV/03	142.755
4	EIV/03	20.9936
4	EIV/03	45.6219
4	EIV/03	39.1505
5	Mock	2.8971
5	Mock	0
5	Mock	5.15664
5	Mock	10.635
5	Mock	24.5828
5	Mock	0.912926
5	EIV/63	84.1901
5	EIV/63	49.4049
5	EIV/63	23.9275
5	EIV/63	64.9929
5	EIV/63	34.1643
5	EIV/63	69.2918
5	EIV/03	33.6902
5	EIV/03	14.0512
5	EIV/03	12.0802
5	EIV/03	2.42314
5	EIV/03	176.974
5	EIV/03	51.0962

## Sheet: Figure 7B
Time_post_infection_[days]	Condition	Norm_Cells_number
1	Mock	110.73
1	Mock	81.7383
1	Mock	95.7577
1	EIV/63	100.956
1	EIV/63	98.9395
1	EIV/63	82.1579
1	EIV/63	106.021
1	EIV/63	81.1407
1	EIV/63	111.623
1	EIV/2003	133.595
1	EIV/2003	60.5351
1	EIV/2003	94.3495
1	EIV/2003	95.7027
1	EIV/2003	121.641
1	EIV/2003	114.014
2	Mock	104.812
2	Mock	89.4603
2	Mock	91.0351
2	EIV/63	57.8583
2	EIV/63	78.4432
2	EIV/63	65.9147
2	EIV/63	47.7724
2	EIV/63	44.0274
2	EIV/63	57.6354
2	EIV/2003	121.049
2	EIV/2003	101.237
2	EIV/2003	114.948
2	EIV/2003	123.685
2	EIV/2003	139.334
2	EIV/2003	112.034
3	Mock	128.925
3	Mock	95.4168
3	Mock	86.0016
3	Mock	110.603
3	Mock	95.3261
3	Mock	87.9976
3	EIV/63	101.774
3	EIV/63	94.531
3	EIV/63	68.8293
3	EIV/63	66.3284
3	EIV/63	46.5863
3	EIV/2003	84.1402
3	EIV/2003	54.984
3	EIV/2003	77.9724
3	EIV/2003	92.0829
3	EIV/2003	107.759
3	EIV/2003	82.2223
4	Mock	81.3287
4	Mock	91.3804
4	Mock	105.29
4	EIV/63	41.2788
4	EIV/63	26.6703
4	EIV/63	63.0577
4	EIV/63	29.3616
4	EIV/63	31.4259
4	EIV/63	50.0056
4	EIV/2003	53.0924
4	EIV/2003	51.7768
4	EIV/2003	57.3064
4	EIV/2003	37.1825
4	EIV/2003	80.4034
4	EIV/2003	61.0538
5	Mock	69.4311
5	Mock	49.8745
5	Mock	79.5408
5	Mock	95.7176
5	Mock	127.23
5	Mock	68.8436
5	EIV/63	80.6861
5	EIV/63	65.5362
5	EIV/63	55.5803
5	EIV/63	152.277
5	EIV/63	131.343
5	EIV/63	63.7503
5	EIV/2003	35.5705
5	EIV/2003	58.5778
5	EIV/2003	72.0129
5	EIV/2003	45.7508
5	EIV/2003	97.5968
5	EIV/2003	61.3077
1	Mock	108.172
1	Mock	94.8493
1	Mock	84.5788
1	EIV/63	123.176
1	EIV/63	127.346
1	EIV/63	111.025
1	EIV/63	110.841
1	EIV/63	130.616
1	EIV/63	101.398
1	EIV/2003	119.476
1	EIV/2003	114.937
1	EIV/2003	140.082
1	EIV/2003	119.779
1	EIV/2003	115.454
1	EIV/2003	120.89
2	Mock	119.349
2	Mock	127.7
2	Mock	116.593
2	Mock	116.652
2	Mock	104.297
2	Mock	104.373
2	EIV/63	95.9281
2	EIV/63	85.0225
2	EIV/63	93.3542
2	EIV/63	175.541
2	EIV/63	118.962
2	EIV/63	109.874
2	EIV/2003	82.2233
2	EIV/2003	116.725
2	EIV/2003	96.8859
2	EIV/2003	168.128
2	EIV/2003	92.8395
2	EIV/2003	115.539
3	Mock	88.2623
3	Mock	86.6263
3	Mock	73.4058
3	Mock	110.749
3	Mock	113.281
3	Mock	125.426
3	EIV/63	90.428
3	EIV/63	70.6117
3	EIV/63	119.88
3	EIV/63	70.3858
3	EIV/63	87.6214
3	EIV/63	99.2288
3	EIV/2003	98.9113
3	EIV/2003	89.8324
3	EIV/2003	62.0135
3	EIV/2003	84.502
3	EIV/2003	88.7422
3	EIV/2003	102.766
4	Mock	98.4255
4	Mock	105.964
4	Mock	100.504
4	EIV/63	68.1392
4	EIV/63	72.2577
4	EIV/63	95.9742
4	EIV/63	54.6266
4	EIV/63	49.3168
4	EIV/63	27.9189
4	EIV/2003	82.6951
4	EIV/2003	77.0564
4	EIV/2003	79.3112
4	EIV/2003	89.6615
4	EIV/2003	88.8542
4	EIV/2003	146.76
5	Mock	122.765
5	Mock	78.6356
5	Mock	118.944
5	Mock	66.3907
5	Mock	73.3821
5	Mock	80.6134
5	EIV/63	106.422
5	EIV/63	64.0766
5	EIV/63	150.309
5	EIV/63	111.149
5	EIV/63	74.816
5	EIV/63	116.02
5	EIV/2003	125.609
5	EIV/2003	99.6791
5	EIV/2003	106.119
5	EIV/2003	101.885
5	EIV/2003	101.372
5	EIV/2003	79.1623
1	Mock	151.61
1	Mock	164.907
1	Mock	226.528
1	EIV/63	143.185
1	EIV/63	146.018
1	EIV/63	138.656
1	EIV/63	128.914
1	EIV/63	124.962
1	EIV/2003	101.749
1	EIV/2003	163.115
1	EIV/2003	146.412
1	EIV/2003	144.831
1	EIV/2003	136.142
1	EIV/2003	127.894
2	Mock	137.895
2	Mock	128.297
2	Mock	121
2	Mock	75.8724
2	Mock	73.0677
2	Mock	59.9028
2	EIV/63	91.7054
2	EIV/63	90.8384
2	EIV/63	87.4863
2	EIV/63	101.109
2	EIV/63	95.0749
2	EIV/63	90.4296
2	EIV/2003	108.468
2	EIV/2003	110.796
2	EIV/2003	122.653
2	EIV/2003	104.044
2	EIV/2003	125.654
2	EIV/2003	100.876
3	Mock	97.2541
3	Mock	100.326
3	Mock	83.8219
3	Mock	117.265
3	Mock	123.803
3	Mock	114.852
3	EIV/63	105.99
3	EIV/63	102.845
3	EIV/63	57.4049
3	EIV/63	86.9678
3	EIV/63	112.787
3	EIV/63	110.472
3	EIV/2003	85.5539
3	EIV/2003	134.918
3	EIV/2003	153.782
3	EIV/2003	137.478
3	EIV/2003	124.032
3	EIV/2003	77.1129
4	Mock	111.581
4	Mock	135.222
4	Mock	110.034
4	EIV/63	95.4407
4	EIV/63	68.2765
4	EIV/63	72.5651
4	EIV/63	50.3338
4	EIV/63	51.0873
4	EIV/63	50.4878
4	EIV/2003	89.8815
4	EIV/2003	83.8315
4	EIV/2003	97.6174
4	EIV/2003	82.3648
4	EIV/2003	87.5311
4	EIV/2003	69.7678
5	Mock	62.8347
5	Mock	81.8787
5	Mock	86.196
5	Mock	82.7335
5	Mock	123.058
5	Mock	64.5397
5	EIV/63	129.846
5	EIV/63	117.935
5	EIV/63	70.3095
5	EIV/63	76.5104
5	EIV/63	80.3589
5	EIV/63	70.5971
5	EIV/2003	93.2546
5	EIV/2003	128.584
5	EIV/2003	80.1624
1	Mock	101.359
1	Mock	135.965
1	Mock	172.153
1	EIV/63	77.6075
1	EIV/63	143.649
1	EIV/63	101.341
1	EIV/63	215.031
1	EIV/63	110.83
1	EIV/63	121.614
1	EIV/2003	117.454
1	EIV/2003	174.012
1	EIV/2003	97.5909
1	EIV/2003	88.9003
1	EIV/2003	125.701
1	EIV/2003	113.104
2	Mock	108.84
2	Mock	125.219
2	Mock	105.893
2	Mock	111.004
2	Mock	100.881
2	Mock	104.738
2	EIV/63	91.2148
2	EIV/63	75.5846
2	EIV/63	92.8413
2	EIV/63	96.5825
2	EIV/63	84.9374
2	EIV/63	79.3697
2	EIV/2003	93.4414
2	EIV/2003	93.4181
2	EIV/2003	88.2732
2	EIV/2003	88.5464
2	EIV/2003	99.3842
2	EIV/2003	82.5696
3	Mock	131.842
3	Mock	84.8474
3	Mock	85.6802
3	Mock	96.1974
3	Mock	117.376
3	Mock	127.989
3	EIV/63	100.329
3	EIV/63	92.2272
3	EIV/63	88.2135
3	EIV/63	64.0314
3	EIV/63	70.4457
3	EIV/63	103.735
3	EIV/2003	80.6026
3	EIV/2003	73.2325
3	EIV/2003	103.451
3	EIV/2003	135.823
3	EIV/2003	105.108
3	EIV/2003	109.595
4	Mock	135.18
4	Mock	75.7289
4	Mock	89.3182
4	EIV/63	65.5368
4	EIV/63	62.2518
4	EIV/63	86.6206
4	EIV/63	43.2665
4	EIV/63	38.6787
4	EIV/63	54.0016
4	EIV/2003	49.3294
4	EIV/2003	97.4003
4	EIV/2003	69.0617
4	EIV/2003	91.7276
4	EIV/2003	96.739
4	EIV/2003	92.3944
5	Mock	140.656
5	Mock	82.7415
5	Mock	82.1232
5	Mock	121.211
5	Mock	84.5
5	Mock	97.9803
5	EIV/63	80.0623
5	EIV/63	97.7007
5	EIV/63	65.6577
5	EIV/63	88.9
5	EIV/63	79.9456
5	EIV/63	76.0073
5	EIV/2003	82.7606
5	EIV/2003	100.8
5	EIV/2003	82.437
5	EIV/2003	82.904
5	EIV/2003	126.027
5	EIV/2003	98.4081

## Sheet: Figure 7C
Time_post_infection_[days]	Condition	Norm_Epithelial_area_[um2]
1	Mock	6821.19
1	Mock	5625.46
1	Mock	6336.78
1	EIV/63	6418.91
1	EIV/63	6302.88
1	EIV/63	5161.75
1	EIV/63	7959.54
1	EIV/63	6738.99
1	EIV/63	7697.94
1	EIV/2003	8237.19
1	EIV/2003	4619.88
1	EIV/2003	7041.47
1	EIV/2003	6685.2
1	EIV/2003	8350.24
1	EIV/2003	8288.25
2	Mock	6058.29
2	Mock	5355.04
2	Mock	7456.34
2	EIV/63	5333.3
2	EIV/63	5624.71
2	EIV/63	6733.86
2	EIV/63	4047.96
2	EIV/63	3967.28
2	EIV/63	5421.89
2	EIV/2003	7567.83
2	EIV/2003	8854.75
2	EIV/2003	8270.78
2	EIV/2003	7433.57
2	EIV/2003	7622.01
2	EIV/2003	9710.18
3	Mock	6878.89
3	Mock	5674.76
3	Mock	5892.41
3	Mock	7173.59
3	Mock	5974.22
3	Mock	6115.08
3	EIV/63	7027.98
3	EIV/63	6078.58
3	EIV/63	4850.44
3	EIV/63	5670.97
3	EIV/63	5123.5
3	EIV/2003	5531.17
3	EIV/2003	4636.87
3	EIV/2003	5223.18
3	EIV/2003	6982.08
3	EIV/2003	8417.44
3	EIV/2003	6526.95
4	Mock	7043.5
4	Mock	7187.44
4	Mock	7415.8
4	EIV/63	4826.46
4	EIV/63	4941.95
4	EIV/63	5969.05
4	EIV/63	3730.96
4	EIV/63	3989.42
4	EIV/63	4359.78
4	EIV/2003	5103.66
4	EIV/2003	4991.44
4	EIV/2003	6361.58
4	EIV/2003	5863.79
4	EIV/2003	6376.23
4	EIV/2003	5680.63
5	Mock	4272.1
5	Mock	3169.47
5	Mock	5444.53
5	Mock	6683.23
5	Mock	8662.96
5	Mock	5970.56
5	EIV/63	7647.14
5	EIV/63	5560.81
5	EIV/63	4182.61
5	EIV/63	7763.17
5	EIV/63	7980.96
5	EIV/63	7126.27
5	EIV/2003	6472.19
5	EIV/2003	5824.2
5	EIV/2003	5723.16
5	EIV/2003	5538.95
5	EIV/2003	5897.21
5	EIV/2003	5379.71
1	Mock	16681.6
1	Mock	5378.13
1	Mock	5273.89
1	EIV/63	6527.75
1	EIV/63	7000.06
1	EIV/63	6011.45
1	EIV/63	6187.16
1	EIV/63	8043.07
1	EIV/63	6420.94
1	EIV/2003	7769.26
1	EIV/2003	8188.31
1	EIV/2003	9035.07
1	EIV/2003	6617.34
1	EIV/2003	5950.5
1	EIV/2003	6831.79
2	Mock	5877.96
2	Mock	6590.65
2	Mock	6280.7
2	Mock	5379.3
2	Mock	5905.17
2	Mock	5992.4
2	EIV/63	5629.49
2	EIV/63	5594.47
2	EIV/63	4710.75
2	EIV/63	8635.39
2	EIV/63	6927.58
2	EIV/63	6404.44
2	EIV/2003	5078.35
2	EIV/2003	6099.57
2	EIV/2003	5647.81
2	EIV/2003	9256.67
2	EIV/2003	6075.52
2	EIV/2003	6989.72
3	Mock	5877.04
3	Mock	6329.86
3	Mock	4978.78
3	Mock	7900.19
3	Mock	6567.85
3	Mock	7461.93
3	EIV/63	4056.29
3	EIV/63	3268.81
3	EIV/63	6524.84
3	EIV/63	4647.41
3	EIV/63	6341.14
3	EIV/63	5651.98
3	EIV/2003	5696.13
3	EIV/2003	5059.75
3	EIV/2003	4260.89
3	EIV/2003	6314.43
3	EIV/2003	7030.72
3	EIV/2003	6664.38
4	Mock	6980.29
4	Mock	5959.72
4	Mock	6617.29
4	EIV/63	3541.59
4	EIV/63	3899.03
4	EIV/63	4827.97
4	EIV/63	3622.47
4	EIV/63	3149.77
4	EIV/63	2463.6
4	EIV/2003	5955.31
4	EIV/2003	5281.59
4	EIV/2003	5285.12
4	EIV/2003	5672.43
4	EIV/2003	6158.28
4	EIV/2003	9822.93
5	Mock	7312.79
5	Mock	4827.98
5	Mock	7483.81
5	Mock	4624.87
5	Mock	5692.26
5	Mock	4774.79
5	EIV/63	6905.13
5	EIV/63	4648.64
5	EIV/63	7908.94
5	EIV/63	7099.5
5	EIV/63	5158.43
5	EIV/63	7209.71
5	EIV/2003	7603.31
5	EIV/2003	7052.82
5	EIV/2003	6735.35
5	EIV/2003	5834.14
5	EIV/2003	5930.36
5	EIV/2003	4022.12
1	Mock	8592.7
1	Mock	10380.7
1	Mock	12645.1
1	EIV/63	10886
1	EIV/63	10376.8
1	EIV/63	11284.9
1	EIV/63	8632.96
1	EIV/63	7453.19
1	EIV/2003	8689.24
1	EIV/2003	10219.8
1	EIV/2003	10357
1	EIV/2003	8908.26
1	EIV/2003	8956.27
1	EIV/2003	8029.87
2	Mock	7638.2
2	Mock	7642.89
2	Mock	8266.87
2	Mock	4913.88
2	Mock	5265.11
2	Mock	4547.78
2	EIV/63	5279.82
2	EIV/63	5388.54
2	EIV/63	5068.96
2	EIV/63	7634.09
2	EIV/63	7568.93
2	EIV/63	7796.89
2	EIV/2003	7958.99
2	EIV/2003	7302.98
2	EIV/2003	7675.91
2	EIV/2003	6065.57
2	EIV/2003	8166.04
2	EIV/2003	8182.43
3	Mock	6414.19
3	Mock	6773.68
3	Mock	6953.03
3	Mock	8208.11
3	Mock	8464.4
3	Mock	6850.64
3	EIV/63	5938.33
3	EIV/63	6372.57
3	EIV/63	3879.6
3	EIV/63	6823.16
3	EIV/63	7562.39
3	EIV/63	6463.67
3	EIV/2003	4824.24
3	EIV/2003	8076.46
3	EIV/2003	9014.34
3	EIV/2003	9199.66
3	EIV/2003	8248.07
3	EIV/2003	4705.87
4	Mock	7743.04
4	Mock	10736.9
4	Mock	9527.28
4	EIV/63	6182.52
4	EIV/63	5259.94
4	EIV/63	5625.06
4	EIV/63	3874.02
4	EIV/63	3658.69
4	EIV/63	3786.02
4	EIV/2003	7387.85
4	EIV/2003	6408.44
4	EIV/2003	6046.59
4	EIV/2003	6382.48
4	EIV/2003	5942.95
4	EIV/2003	6058.97
5	Mock	5660.62
5	Mock	6456.05
5	Mock	7464.32
5	Mock	6835.45
5	Mock	8583.69
5	Mock	5587.93
5	EIV/63	8913.45
5	EIV/63	8639.18
5	EIV/63	5683.63
5	EIV/63	7836.54
5	EIV/63	6472.33
5	EIV/63	5520.08
5	EIV/2003	4792.22
5	EIV/2003	7115.42
5	EIV/2003	5668.9
1	Mock	6756.03
1	Mock	8834.81
1	Mock	10635
1	EIV/63	7594.1
1	EIV/63	8855.19
1	EIV/63	7342.96
1	EIV/63	14035.5
1	EIV/63	7877.52
1	EIV/63	9008.3
1	EIV/2003	30230.7
1	EIV/2003	10736.8
1	EIV/2003	7544.19
1	EIV/2003	6784.96
1	EIV/2003	8508.74
1	EIV/2003	8221.98
2	Mock	6672.42
2	Mock	7355.15
2	Mock	7497.94
2	Mock	7171.67
2	Mock	7249.91
2	Mock	7230.49
2	EIV/63	5595.39
2	EIV/63	6140.99
2	EIV/63	6348.34
2	EIV/63	6474.15
2	EIV/63	6570.76
2	EIV/63	6522.83
2	EIV/2003	8576.9
2	EIV/2003	8082.05
2	EIV/2003	7615.35
2	EIV/2003	7075.64
2	EIV/2003	6997.92
2	EIV/2003	6681.2
3	Mock	18525.6
3	Mock	5738.09
3	Mock	5805.3
3	Mock	5687.49
3	Mock	7460.2
3	Mock	7080.21
3	EIV/63	6884.36
3	EIV/63	6844.54
3	EIV/63	5804.25
3	EIV/63	5493.69
3	EIV/63	5023.33
3	EIV/63	5684.92
3	EIV/2003	5110.71
3	EIV/2003	4859.43
3	EIV/2003	6722.6
3	EIV/2003	9704.88
3	EIV/2003	7643
3	EIV/2003	8393.55
4	Mock	10197
4	Mock	7062.68
4	Mock	9087.79
4	EIV/63	4576.93
4	EIV/63	5098.79
4	EIV/63	5609.82
4	EIV/63	3919.13
4	EIV/63	4211.29
4	EIV/63	4230.79
4	EIV/2003	3528.23
4	EIV/2003	8173.6
4	EIV/2003	5242.95
4	EIV/2003	5852.84
4	EIV/2003	7089.32
4	EIV/2003	6255.67
5	Mock	8240.91
5	Mock	6925.21
5	Mock	6770.17
5	Mock	7942.59
5	Mock	6103.67
5	Mock	7190.18
5	EIV/63	6795.88
5	EIV/63	6534.53
5	EIV/63	4498.16
5	EIV/63	5305.1
5	EIV/63	4976.62
5	EIV/63	5089.9
5	EIV/2003	6193.13
5	EIV/2003	7052.28
5	EIV/2003	6094.15
5	EIV/2003	5453.27
5	EIV/2003	7522.67
5	EIV/2003	4988.54

## Sheet: Figure 7D
Time_post_infection_[days]	Condition	Norm_CC3_stained_area_[um2]
1	Mock	42.419
1	Mock	48.6235
1	Mock	29.1618
1	EIV/63	405.07
1	EIV/63	498.333
1	EIV/63	434.224
1	EIV/63	189.232
1	EIV/63	239.798
1	EIV/63	244.784
1	EIV/03	230.085
1	EIV/03	244.001
1	EIV/03	76.3462
1	EIV/03	130.384
1	EIV/03	75.7648
1	EIV/03	252.972
2	Mock	15.271
2	Mock	50.9857
2	Mock	22.465
2	Mock	848.037
2	Mock	570.08
2	Mock	628.772
2	EIV/63	279.721
2	EIV/63	210.467
2	EIV/63	215.32
2	EIV/63	622.769
2	EIV/63	347.915
2	EIV/63	526.045
2	EIV/03	58.5975
2	EIV/03	87.5072
2	EIV/03	47.0704
2	EIV/03	576.704
2	EIV/03	815.969
2	EIV/03	764.47
3	Mock	0.696091
3	Mock	4.98045
3	Mock	0
3	Mock	28.4619
3	Mock	2.07234
3	Mock	0
3	EIV/63	6.48233
3	EIV/63	161.438
3	EIV/63	0
3	EIV/63	106.389
3	EIV/63	88.3115
3	EIV/63	154.561
3	EIV/03	179.671
3	EIV/03	402.657
3	EIV/03	186.841
3	EIV/03	313.104
3	EIV/03	573.769
3	EIV/03	251.615
4	Mock	96.3955
4	Mock	363.845
4	Mock	97.2538
4	EIV/63	60.5212
4	EIV/63	119.714
4	EIV/63	59.9885
4	EIV/63	16.1979
4	EIV/63	5.99588
4	EIV/63	17.5796
4	EIV/03	87.3155
4	EIV/03	131.358
4	EIV/03	259.098
4	EIV/03	6.77816
4	EIV/03	28.37
4	EIV/03	10.0496
5	Mock	0.0330226
5	Mock	10.7365
5	Mock	24.4167
5	Mock	4.86069
5	Mock	27.1443
5	Mock	4.06517
5	EIV/63	250.243
5	EIV/63	107.667
5	EIV/63	128.68
5	EIV/63	46.5828
5	EIV/63	14.3786
5	EIV/63	33.1083
5	EIV/03	42.7506
5	EIV/03	44.7718
5	EIV/03	139.607

## Sheet: Figure 7E
Time_post_infection_[days]	Condition	Nuclei_stained_[Percentage]
1	Mock	0.013
1	Mock	0
1	Mock	0
1	EIV/63	0
1	EIV/63	0
1	EIV/63	0.743
1	EIV/63	0.541
1	EIV/63	0
1	EIV/63	0
1	EIV/03	0.384
1	EIV/03	0.792
1	EIV/03	0.767
1	EIV/03	0
1	EIV/03	0.003
1	EIV/03	0.016
2	Mock	0
2	Mock	0.021
2	Mock	0.309
2	Mock	0
2	Mock	0.387
2	Mock	1.042
2	EIV/63	3.54
2	EIV/63	4.626
2	EIV/63	2.876
2	EIV/63	5.129
2	EIV/63	3.834
2	EIV/63	2.275
2	EIV/03	0.042
2	EIV/03	0.255
2	EIV/03	0.232
2	EIV/03	1.587
2	EIV/03	0.374
2	EIV/03	2.16
3	Mock	0.008
3	Mock	0.776
3	Mock	0.286
3	Mock	0
3	Mock	0.001
3	Mock	0
3	EIV/63	0.928
3	EIV/63	2.163
3	EIV/63	0.558
3	EIV/63	9.913
3	EIV/63	13.201
3	EIV/63	14.172
3	EIV/03	3.123
3	EIV/03	3.272
3	EIV/03	0.775
3	EIV/03	0.588
3	EIV/03	0.431
3	EIV/03	0.103
4	Mock	0.293
4	Mock	0.159
4	Mock	0.876
4	EIV/63	9.04
4	EIV/63	7.778
4	EIV/63	8.097
4	EIV/63	1.861
4	EIV/63	5.183
4	EIV/63	5.169
4	EIV/03	3.543
4	EIV/03	0.342
4	EIV/03	0.883
4	EIV/03	0.311
4	EIV/03	1.044
4	EIV/03	1.97
5	Mock	0
5	Mock	0.838
5	Mock	0
5	Mock	0
5	Mock	0
5	Mock	0
5	EIV/63	1.12
5	EIV/63	1.094
5	EIV/63	0.173
5	EIV/63	0
5	EIV/63	0.321
5	EIV/63	0.16
5	EIV/03	0.013
5	EIV/03	0.062
5	EIV/03	0
5	EIV/03	0.006
5	EIV/03	0
5	EIV/03	0.007

## Sheet: Figure 7F
Time_post_infection_[days]	Condition	Norm_MX1_stained_area_[um2]
1	Mock	1054.65
1	Mock	1394.34
1	Mock	1139.63
1	EIV/63	589.617
1	EIV/63	661.183
1	EIV/63	416.205
1	EIV/63	1812.12
1	EIV/63	1805.11
1	EIV/63	2885.69
1	EIV/03	2163.49
1	EIV/03	1005.64
1	EIV/03	991.922
1	EIV/03	718.005
1	EIV/03	941.673
1	EIV/03	434.387
2	Mock	185.973
2	Mock	157.568
2	Mock	982.92
2	EIV/63	4420.36
2	EIV/63	2941.87
2	EIV/63	4844.82
2	EIV/63	3484.71
2	EIV/63	2863.5
2	EIV/63	4144.17
2	EIV/03	441.47
2	EIV/03	544.496
2	EIV/03	823.654
2	EIV/03	1348.96
2	EIV/03	1358.18
2	EIV/03	3853.48
3	Mock	397.633
3	Mock	340.29
3	Mock	1086.76
3	Mock	0
3	Mock	0
3	Mock	719.976
3	EIV/63	380.163
3	EIV/63	482.226
3	EIV/63	2230.09
3	EIV/63	5422.5
3	EIV/63	4708.82
3	EIV/03	4987.06
3	EIV/03	4165.84
3	EIV/03	4140.85
3	EIV/03	490.674
3	EIV/03	1017.22
3	EIV/03	1083.73
4	Mock	3379.16
4	Mock	2503.56
4	Mock	2110.82
4	EIV/63	4597.21
4	EIV/63	4727.31
4	EIV/63	5670.64
4	EIV/63	3523.56
4	EIV/63	3532.12
4	EIV/63	4000.54
4	EIV/03	4884.4
4	EIV/03	4844.23
4	EIV/03	6042.52
4	EIV/03	5706.7
4	EIV/03	5837.11
4	EIV/03	5533.34
5	Mock	647.913
5	Mock	640.782
5	Mock	1372.61
5	Mock	739.372
5	Mock	1626.38
5	Mock	1696.48
5	EIV/63	7662.33
5	EIV/63	5303.11
5	EIV/63	4046.01
5	EIV/63	6868.09
5	EIV/63	6363.57
5	EIV/63	6209.3
5	EIV/03	4447.43
5	EIV/03	3896.04
5	EIV/03	2653.37
5	EIV/03	4850.08
5	EIV/03	4460.23
5	EIV/03	4287.2
