# Supplementary material for: Long-term adaptation following influenza A virus host shifts results in increased within-host viral fitness due to higher replication rates, broader dissemination within the respiratory epithelium and reduced tissue damage
Source: PLoS Pathog. 2021 Dec 17;17(12):e1010174. doi: 10.1371/journal.ppat.1010174 (PMC8735595; doi:10.1371/journal.ppat.1010174)
Supplement: S1 File — (TEXT) [file ppat.1010174.s007.text]

# R Code use to analyse RNAseq files obtained following:
# FastQC/TopHat2/Bowtie2/HTseq steps.

# ============================================================

# This code is a supplementary file attached to the paper:
# Re: Long-term adaptation following virus host shifts results
# in increased within-host viral fitness due to higher replication
# rates, broader intra-host spread and lower pathogenicity
# Authored by J.A.R. Amat.

# ============================================================

# First specify the packages of interest.
packages = c("readr", "edgeR","lme4","dplyr","DHARMa")

# Now load or install&load all.
package.check <- lapply(
  packages,
  FUN = function(x) {
    if (!require(x, character.only = TRUE)) {
      install.packages(x, dependencies = TRUE)
      library(x, character.only = TRUE)
    }
  }
)

# Create today's "date + time" directory in which output will be saved.
todayT=Sys.time()
DirLabel=as.character(todayT)
dir.create(DirLabel)
DirLabel2=(print(DirLabel))

# Pairwise analysis.
# This code start by loading counts files needed for this specific comparison (Cdt1 VS Cdt2).
myfiles=c("Cdt1_A.count", "Cdt1_B.count", "Cdt1_C.count", "Cdt2_A.count", "Cdt2_B.count", "Cdt2_C.count")
myclass=c("Cdt1", "Cdt1", "Cdt1", "Cdt2", "Cdt2", "Cdt2", "Cdt2")
mylabel=c("Cdt1_A", "Cdt1_B", "Cdt1_C", "Cdt2_A", "Cdt2_B", "Cdt2_C")
cbind(myfiles, myclass, mylabel)

# /!\ header = FALSE is madatory to keep the first line in this table.
data=readDGE (files=myfiles, group=myclass, labels=mylabel, header = FALSE)

# Next step is to remove the summary lines readDGE is inserting.
# These 5 lines at the end of "data" file are all starting by "_" character.
# So here, we will call these lines by 'grep', and overwrite "data" object skipping these lines.
ToRemove=grepl ("_", rownames(data$counts), )
data=data[!ToRemove, ]

# At this step, we are exporting our table as a .csv file as following.
# FilePath will be the path leading to working directory in which output will be saved.
setwd(paste("~/FilePath/", DirLabel, sep=""))
write.csv(as.matrix(data), file="Cdt1_Cdt2_XHPI_READS.csv")
setwd("~/FilePath")

# Now, we can import the just exported file.
setwd(paste("~/FilePath/", DirLabel,sep=""))
Dataset_Cdt1_Cdt2_XHPI=read.csv("Cdt1_Cdt2_XHPI_READS.csv")
setwd("~/FilePath")

# Here, we will transform the matrix object a wee bit.
# Removing the first column (ENSEMBL_ID): 
Dataset_Cdt1_Cdt2_XHPI.1=Dataset_Cdt1_Cdt2_XHPI[, -1]

# Creatign list corresponding to sample condition:
samplescondition=c(rep("Cdt1", 3), rep("Cdt2", 3))

# Naming individual replicates:
samplesshortname=c("Cdt1_A", "Cdt1_B", "Cdt1_C", "Cdt2_A", "Cdt2_B", "Cdt2_C")

# Name matrix's rows by ENSEMBL_ID, and columns by Condition$Replicate_Number.
rownames(Dataset_Cdt1_Cdt2_XHPI.1)=Dataset_Cdt1_Cdt2_XHPI[, 1]
colnames(Dataset_Cdt1_Cdt2_XHPI.1)=samplesshortname

# So far we are working with all reads, but some could be artefactuals.
# We removed reads count < 1 Counts Per Millions (CPM).
ToKeep=rowSums(cpm(Dataset_Cdt1_Cdt2_XHPI.1)>1) >=3
Dataset_Cdt1_Cdt2_XHPI.1=Dataset_Cdt1_Cdt2_XHPI.1[ToKeep, ]

# Create a DGEList object (edgeR’s container for RNA-seq count data)
DGE_List=DGEList(counts=Dataset_Cdt1_Cdt2_XHPI.1, group= factor(samplescondition))

# Estimate normalization factors
DGE_List=calcNormFactors(DGE_List)
DGE_List=estimateCommonDisp(DGE_List)
DGE_List=estimateTrendedDisp(DGE_List)
DGE_List=estimateTagwiseDisp(DGE_List)

# Create a Biological coefficient of variation (BCV) and save it as a "Cdt1_Cdt2_XHPI_BCV.tiff".
setwd(paste("~/FilePath/", DirLabel,sep=""))
tiff(filename="Cdt1_Cdt2_XHPI_BCV.tiff", width = 1200, height = 1200, units = "px", res = 300, bg = "white", compression = "lzw")
plotBCV(d, ylim=c(0,1.5), xlim=c(0,15), col.trend = "blue")
dev.off()
setwd("~/FilePath")

# Exact PValue is calculated at this step.
Exact_Pvalue=exactTest(DGE_List, pair = c("Cdt1", "Cdt2"))
# TopTags function to present a tabular summary of the differential expression statistics.
tt=topTags(Exact_Pvalue, n=nrow(DGE_List))
# Inspect the depth and adjusted reads per million.
nc=cpm(DGE_List, normalized.lib.sizes=TRUE)
rn=rownames(tt$table)

# Export results as .csv file.
setwd(paste("~/FilePath/",DirLabel,sep=""))
write.csv(tt$table, file="Cdt1_Cdt2_XHPI_ALL_DEGs.csv")
setwd("~/FilePath")
# Apply a threshold (Qvalue < 0.05) for significance.
setwd(paste("~/FilePath/",DirLabel,sep=""))
Cdt1_Cdt2_XHPI_ALL_DEGs <- read.csv("Cdt1_Cdt2_XHPI_ALL_DEGs.csv")
Cdt1_Cdt2_XHPI_SIGN_DEGs <- filter(Cdt1_Cdt2_XHPI_ALL_DEGs, FDR < 0.05)
write.csv(Cdt1_Cdt2_XHPI_SIGN_DEGs, file="Cdt1_Cdt2_XHPI_SIGN_DEGs.csv")
setwd("~/FilePath")
